# Supplementary material for: Is the Readmission Rate a Valid Quality Indicator? A Review of the Evidence
Source: PLoS One. 2014 Nov 7;9(11):e112282. doi: 10.1371/journal.pone.0112282 (PMC4224424; doi:10.1371/journal.pone.0112282)
Supplement: Checklist S1 — PRISMA checklist. (ZIP) [file pone.0112282.s001.zip]

Archive with 2 entries (2 files):
- 7a42545d87e7bfef-0.eps
- 7a42545d87e7bfef-1.eps
